# Supplementary material for: Experimental and Machine Learning Study of a Modified Cymbal Piezoelectric Energy Harvester
Source: Micromachines (Basel). 2025 Nov 27;16(12):1342. doi: 10.3390/mi16121342 (PMC12734881; doi:10.3390/mi16121342)
Supplement: Supplementary file 1 [file micromachines-16-01342-s001.zip]

Archive with 1 entries (1 files):
- micromachines-3998186-supplementary.MOV
